# Supplementary material for: Thermoregulatory Performance and Thermal Comfort Analysis of Phase-Change Fiber Seamless Knitted Fabrics
Source: Materials (Basel). 2025 Nov 25;18(23):5317. doi: 10.3390/ma18235317 (PMC12693357; doi:10.3390/ma18235317)
Supplement: Supplementary file 1 [file materials-18-05317-s001.zip]

Archive with 1 entries (1 files):
- materials-3921030-supplementary.pdf
